# Supplementary material for: Genomic analysis of cellular hierarchy in acute myeloid leukemia using ultrasensitive LC-FACSeq
Source: Leukemia. 2021 May 21;35(12):3406–20. doi: 10.1038/s41375-021-01295-1 (PMC8606012; doi:10.1038/s41375-021-01295-1)
Supplement: Supplementary file 2 — Supplementary Table 1. AML amplicons [file 41375_2021_1295_MOESM2_ESM.xlsx]

## Sheet: Supplementary Table 1.Amplicons
Supplementary Table 1
Amplicon_ID	Ion_AmpliSeq_Fwd_Primer	Ion_AmpliSeq_Rev_Primer	LineItem_Type	Gene_Symbol	Genome_Version	Chr	Amplicon_Start	Amplicon_Stop	Insert_Start	Insert_Stop	Pool_ID	Pool_Name
CEBPA_1.1.26597	CCAGCCTGCCGTCCAGGTA	GGCGGCATCTGCGAGCAC	GENE	CEBPA	hg19	chr19	33792891	33793164	33792910	33793146	2	Pool2
CEBPA_1.1.68360	GCCTTGACCAAGGAGCTCTCT	GACCTCCGCGCGAGTGG	GENE	CEBPA	hg19	chr19	33792263	33792537	33792284	33792520	2	Pool2
CEBPA_1.1.77081	GGAGGCACCGGAATCTCCT	GCTGGAGCTGACCAGTGAC	GENE	CEBPA	hg19	chr19	33792119	33792379	33792138	33792360	1	Pool1
CEBPA_1.1.81953	GGGCTCCTGCTTGATCACC	CGAGTTCCTGGCCGACCT	GENE	CEBPA	hg19	chr19	33792829	33793096	33792848	33793078	1	Pool1
CEBPA_1.1.86696	GTTCTTGTCCACCGACTTCTTGG	GCACCTGCAGTTCCAGATCG	GENE	CEBPA	hg19	chr19	33792478	33792709	33792501	33792689	1	Pool1
CEBPA_1.1.97447	TGCAGGTGCATGGTGGTCT	GGCTGGAGCCCCTGTACG	GENE	CEBPA	hg19	chr19	33792659	33792896	33792678	33792878	2	Pool2
CEBPA_1.2.16596	GCAGGTGGCTGCTCATCG	GAGGCCGCCTCGGACTCT	GENE	CEBPA	hg19	chr19	33793263	33793511	33793281	33793493	2	Pool2
CEBPA_1.2.24991	GGGTCGATGTAGGCGCTGAT	GGGAGAACTCTAACTCCCCCATG	GENE	CEBPA	hg19	chr19	33793112	33793340	33793132	33793317	1	Pool1
FLT3_ITD_1.264133	CCAATCCACTCCATTTTTAGCCTTG	AAAATGCACGTACTCACCATTTGT	GENE	FLT3_ITD	hg19	chr13	28607886	28608160	28607911	28608136	1	Pool1
FLT3_ITD_1.664552	TTCCATAAGCTGTTGCGTTCATCA	TAGGTATGAAAGCCAGCTACAGATG	GENE	FLT3_ITD	hg19	chr13	28608072	28608346	28608096	28608321	2	Pool2
FLT3_ITD_1.708336	TTTTCTCTTGGAAACTCCCATTTGAGAT	AACAATTGGTGTTTGTCTCCTCTTC	GENE	FLT3_ITD	hg19	chr13	28608230	28608504	28608258	28608479	1	Pool1
FLT3_ITD_1.90129	ACCTTTGCTTTTACCTTTTTGTACTTGT	GGGAGTAGAGTATATGTAGAGTGGTTGT	GENE	FLT3_ITD	hg19	chr13	28608424	28608690	28608452	28608662	2	Pool2
SP_10.110696	GCCCTCTCAAGAGACAAAAACATTTAC	TAGACACAAAACAGGCTCAGGACTTA	GENE	KRAS_A146	hg19	chr12	25378405	25378624	25378432	25378598	1	Pool1
SP_10.133266	TAAGTCCTGAGCCTGTTTTGTGTCTA	AAAAGTTGTGGACAGGTTTTGAAAGAT	GENE	KRAS_K117	hg19	chr12	25378599	25378780	25378625	25378753	2	Pool2
SP_11.80819	GTCCTCATGTACTGGTCCCTCATT	AAAAGGTGCACTGTAATAATCCAGACT	GENE	KRAS_Q61	hg19	chr12	25380237	25380391	25380261	25380364	2	Pool2
SP_12.95870	GTACTCATGAAAATGGTCAGAGAAACCT	ATTATAAGGCCTGCTGAAAATGACTGA	GENE	KRAS_G12	hg19	chr12	25398122	25398337	25398150	25398310	1	Pool1
SP_12.95870	GTACTCATGAAAATGGTCAGAGAAACCT	ATTATAAGGCCTGCTGAAAATGACTGA	GENE	KRAS_G13	hg19	chr12	25398122	25398337	25398150	25398310	1	Pool1
SP_13.194266	GTAACTCTTTATTTGTCCCCTTGCC	CACAGTTCAGAGGATATTTAAGCTCAATG	GENE	PTPN11_A72	hg19	chr12	112888073	112888297	112888098	112888268	2	Pool2
SP_13.194266	GTAACTCTTTATTTGTCCCCTTGCC	CACAGTTCAGAGGATATTTAAGCTCAATG	GENE	PTPN11_D61fs_4	hg19	chr12	112888073	112888297	112888098	112888268	2	Pool2
SP_13.194266	GTAACTCTTTATTTGTCCCCTTGCC	CACAGTTCAGAGGATATTTAAGCTCAATG	GENE	PTPN11_D61	hg19	chr12	112888073	112888297	112888098	112888268	2	Pool2
SP_13.194266	GTAACTCTTTATTTGTCCCCTTGCC	CACAGTTCAGAGGATATTTAAGCTCAATG	GENE	PTPN11_E69	hg19	chr12	112888073	112888297	112888098	112888268	2	Pool2
SP_13.194266	GTAACTCTTTATTTGTCCCCTTGCC	CACAGTTCAGAGGATATTTAAGCTCAATG	GENE	PTPN11_E76	hg19	chr12	112888073	112888297	112888098	112888268	2	Pool2
SP_13.194266	GTAACTCTTTATTTGTCCCCTTGCC	CACAGTTCAGAGGATATTTAAGCTCAATG	GENE	PTPN11_G60	hg19	chr12	112888073	112888297	112888098	112888268	2	Pool2
SP_13.194266	GTAACTCTTTATTTGTCCCCTTGCC	CACAGTTCAGAGGATATTTAAGCTCAATG	GENE	PTPN11_N58	hg19	chr12	112888073	112888297	112888098	112888268	2	Pool2
SP_14.315444	TTCATGATGTTTCCTTCGTAGGTGT	GAGGCCTAGCAAGAGAATGAGAATC	GENE	PTPN11_G503	hg19	chr12	112926807	112927029	112926832	112927004	1	Pool1
SP_14.315444	TTCATGATGTTTCCTTCGTAGGTGT	GAGGCCTAGCAAGAGAATGAGAATC	GENE	PTPN11_P491	hg19	chr12	112926807	112927029	112926832	112927004	1	Pool1
SP_14.315444	TTCATGATGTTTCCTTCGTAGGTGT	GAGGCCTAGCAAGAGAATGAGAATC	GENE	PTPN11_Q510	hg19	chr12	112926807	112927029	112926832	112927004	1	Pool1
SP_14.315444	TTCATGATGTTTCCTTCGTAGGTGT	GAGGCCTAGCAAGAGAATGAGAATC	GENE	PTPN11_S502	hg19	chr12	112926807	112927029	112926832	112927004	1	Pool1
SP_14.315444	TTCATGATGTTTCCTTCGTAGGTGT	GAGGCCTAGCAAGAGAATGAGAATC	GENE	PTPN11_T507	hg19	chr12	112926807	112927029	112926832	112927004	1	Pool1
SP_15.5653	AAATAAGTAGGAAATAGCAGCCTCACAT	TGAGTCTAGAAGAAAGATTGCACTCC	GENE	FLT3_D835Y	hg19	chr13	28592578	28592801	28592606	28592775	2	Pool2
SP_16.112420	GGACTAGGCGTGGGATGTTTTT	AAGAATTTTAGGACCCCCGTCTG	GENE	IDH2_R140	hg19	chr15	90631869	90632082	90631891	90632059	2	Pool2
SP_16.128663	GGGTGAAGACCATTTTGAAAGTGC	AAAACATCCCACGCCTAGTCC	GENE	IDH2_R172	hg19	chr15	90631677	90631889	90631701	90631868	1	Pool1
SP_17.5150	CCCCTCAGCCCCGTTTAC	GGAGTCCCGCGGCTTCG	GENE	SRSF2_P95	hg19	chr17	74732863	74733087	74732881	74733070	2	Pool2
SP_18.123887	TGAGGTGTGTGCTCTGCCT	TCTACAGCTCGTCCTTGGC	GENE	CALR_p.A382fs_57	hg19	chr19	13054504	13054728	13054523	13054709	1	Pool1
SP_18.123887	TGAGGTGTGTGCTCTGCCT	TCTACAGCTCGTCCTTGGC	GENE	CALR_p.E364fs_46	hg19	chr19	13054504	13054728	13054523	13054709	1	Pool1
SP_18.123887	TGAGGTGTGTGCTCTGCCT	TCTACAGCTCGTCCTTGGC	GENE	CALR_p.E371fs_49	hg19	chr19	13054504	13054728	13054523	13054709	1	Pool1
SP_18.123887	TGAGGTGTGTGCTCTGCCT	TCTACAGCTCGTCCTTGGC	GENE	CALR_p.E379fs_50	hg19	chr19	13054504	13054728	13054523	13054709	1	Pool1
SP_18.123887	TGAGGTGTGTGCTCTGCCT	TCTACAGCTCGTCCTTGGC	GENE	CALR_p.E380fs_62	hg19	chr19	13054504	13054728	13054523	13054709	1	Pool1
SP_18.123887	TGAGGTGTGTGCTCTGCCT	TCTACAGCTCGTCCTTGGC	GENE	CALR_p.E386fs_46	hg19	chr19	13054504	13054728	13054523	13054709	1	Pool1
SP_18.123887	TGAGGTGTGTGCTCTGCCT	TCTACAGCTCGTCCTTGGC	GENE	CALR_p.E398_D400del	hg19	chr19	13054504	13054728	13054523	13054709	1	Pool1
SP_18.123887	TGAGGTGTGTGCTCTGCCT	TCTACAGCTCGTCCTTGGC	GENE	CALR_p.E405_D408del	hg19	chr19	13054504	13054728	13054523	13054709	1	Pool1
SP_18.123887	TGAGGTGTGTGCTCTGCCT	TCTACAGCTCGTCCTTGGC	GENE	CALR_p.K368fs_51	hg19	chr19	13054504	13054728	13054523	13054709	1	Pool1
SP_18.123887	TGAGGTGTGTGCTCTGCCT	TCTACAGCTCGTCCTTGGC	GENE	CALR_p.K374fs_56	hg19	chr19	13054504	13054728	13054523	13054709	1	Pool1
SP_18.123887	TGAGGTGTGTGCTCTGCCT	TCTACAGCTCGTCCTTGGC	GENE	CALR_p.K375fs_56	hg19	chr19	13054504	13054728	13054523	13054709	1	Pool1
SP_18.123887	TGAGGTGTGTGCTCTGCCT	TCTACAGCTCGTCCTTGGC	GENE	CALR_p.K377fs_54	hg19	chr19	13054504	13054728	13054523	13054709	1	Pool1
SP_18.123887	TGAGGTGTGTGCTCTGCCT	TCTACAGCTCGTCCTTGGC	GENE	CALR_p.K385fs_47	hg19	chr19	13054504	13054728	13054523	13054709	1	Pool1
SP_18.123887	TGAGGTGTGTGCTCTGCCT	TCTACAGCTCGTCCTTGGC	GENE	CALR_p.L367fs_46	hg19	chr19	13054504	13054728	13054523	13054709	1	Pool1
SP_18.123887	TGAGGTGTGTGCTCTGCCT	TCTACAGCTCGTCCTTGGC	GENE	CALR_p.R376fs_55	hg19	chr19	13054504	13054728	13054523	13054709	1	Pool1
SP_1.822	AAGTCTGACCCTTTTTGTCTCCTAG	GCGAACCAAGAATGCCTGTTTAC	GENE	MPL_W515	hg19	chr1	43814909	43815108	43814934	43815085	1	Pool1
SP_19.168218	TGTTTGTTTGTTTAACTTTGTGTCGCT	GGTATTTGGTTTCCCAGTCCACTAT	GENE	DNMT3A_R882	hg19	chr2	25457098	25457289	25457125	25457264	2	Pool2
SP_20.294063	CTTCCATAAAGGCTTTAACACAGAATCA	TCTGCAGTTTGGCTGAATAGTTGA	GENE	SF3B1_K700	hg19	chr2	198266733	198266957	198266761	198266933	1	Pool1
SP_20.444611	TCAACTAAACTTCTAAGATGTGGCAAGA	AGATAACATGGATGAGTATGTCCGTAAC	GENE	SF3B1_K666	hg19	chr2	198267294	198267506	198267322	198267478	2	Pool2
SP_21.105564	GCAAAATCACATTATTGCCAACATGAC	CCACTATCACTCCTGATGAGAAGAG	GENE	IDH1_R132	hg19	chr2	209113062	209113286	209113089	209113261	1	Pool1
SP_2.202899	TCCCCATAAAGATTCAGAACACAAAGAT	ACAAGTGGTTATAGATGGTGAAACCTG	GENE	NRAS_Q61	hg19	chr1	115256361	115256585	115256389	115256558	2	Pool2
SP_22.63997	GAGAGGTCACCACTGCCATAGA	GGATAAGGCGGCAGTAGTTGT	GENE	ASXL1_G652S	hg19	chr20	31022396	31022617	31022418	31022596	2	Pool2
SP_23.142648	CAAACCAGAATCCAGAGAACACATAC	TTTCAATGTCCACCTGTTGACAGTA	GENE	ASXL1_W960X	hg19	chr20	31023248	31023459	31023274	31023434	1	Pool1
SP_23.187838	CCAAAAGATCCCAGATTCCCTACT	GGCTCTGGTCTTTTGTAAGTGGTAC	GENE	ASXL1_E1102D	hg19	chr20	31023734	31023945	31023758	31023920	2	Pool2
SP_24.41200	ATCTGAGACATGGTCCCTGAGTAT	ACCTCATTCTGTTTTGTTCTCTATCGT	GENE	RUNX1_R201X	hg19	chr21	36231688	36231912	36231712	36231885	1	Pool1
SP_25.150424	GGGTTGGAAGGAGACATTTACTACC	CTTTTCAGTTTCGCCGTGAGGA	GENE	U2AF1_Q157P	hg19	chr21	44514682	44514906	44514707	44514884	2	Pool2
SP_26.3980	AAAAGGCAAACAAACCTGGCTAAAC	TCTGTGTCATGTTTCTGTGAGGTTAAA	GENE	U2AF1_S34F	hg19	chr21	44524410	44524630	44524435	44524603	1	Pool1
SP_27.119876	TCCCCGTTGGCGTTTCG	GGTTCTGAGATGCTTTGATTCCCATG	GENE	GATA2_A350_C351dup	hg19	chr3	128200705	128200929	128200722	128200903	2	Pool2
SP_27.119876	TCCCCGTTGGCGTTTCG	GGTTCTGAGATGCTTTGATTCCCATG	GENE	GATA2_C348_C351dup	hg19	chr3	128200705	128200929	128200722	128200903	2	Pool2
SP_27.119876	TCCCCGTTGGCGTTTCG	GGTTCTGAGATGCTTTGATTCCCATG	GENE	GATA2_R343_T347del	hg19	chr3	128200705	128200929	128200722	128200903	2	Pool2
SP_27.119876	TCCCCGTTGGCGTTTCG	GGTTCTGAGATGCTTTGATTCCCATG	GENE	GATA2_T354M_	hg19	chr3	128200705	128200929	128200722	128200903	2	Pool2
SP_27.1567	AAGCCAAGCCAAGCTGGATAT	CGGCACCTGTTGTGCAAATTG	GENE	GATA2_A372T_	hg19	chr3	128200558	128200770	128200579	128200749	1	Pool1
SP_27.1567	AAGCCAAGCCAAGCTGGATAT	CGGCACCTGTTGTGCAAATTG	GENE	GATA2_C348_C351dup	hg19	chr3	128200558	128200770	128200579	128200749	1	Pool1
SP_27.1567	AAGCCAAGCCAAGCTGGATAT	CGGCACCTGTTGTGCAAATTG	GENE	GATA2_R362G_	hg19	chr3	128200558	128200770	128200579	128200749	1	Pool1
SP_27.1567	AAGCCAAGCCAAGCTGGATAT	CGGCACCTGTTGTGCAAATTG	GENE	GATA2_R362Q_	hg19	chr3	128200558	128200770	128200579	128200749	1	Pool1
SP_27.1567	AAGCCAAGCCAAGCTGGATAT	CGGCACCTGTTGTGCAAATTG	GENE	GATA2_T354M_	hg19	chr3	128200558	128200770	128200579	128200749	1	Pool1
SP_28.102727	GCTCCTACCAGTCTTCGCTTG	CTCCCGAGAACTTGCCGGTTA	GENE	GATA2_A318D	hg19	chr3	128202695	128202904	128202716	128202883	2	Pool2
SP_28.102727	GCTCCTACCAGTCTTCGCTTG	CTCCCGAGAACTTGCCGGTTA	GENE	GATA2_A318G_	hg19	chr3	128202695	128202904	128202716	128202883	2	Pool2
SP_28.102727	GCTCCTACCAGTCTTCGCTTG	CTCCCGAGAACTTGCCGGTTA	GENE	GATA2_A318T_1	hg19	chr3	128202695	128202904	128202716	128202883	2	Pool2
SP_28.102727	GCTCCTACCAGTCTTCGCTTG	CTCCCGAGAACTTGCCGGTTA	GENE	GATA2_A318T_2	hg19	chr3	128202695	128202904	128202716	128202883	2	Pool2
SP_28.102727	GCTCCTACCAGTCTTCGCTTG	CTCCCGAGAACTTGCCGGTTA	GENE	GATA2_A318V_	hg19	chr3	128202695	128202904	128202716	128202883	2	Pool2
SP_28.102727	GCTCCTACCAGTCTTCGCTTG	CTCCCGAGAACTTGCCGGTTA	GENE	GATA2_G299R	hg19	chr3	128202695	128202904	128202716	128202883	2	Pool2
SP_28.102727	GCTCCTACCAGTCTTCGCTTG	CTCCCGAGAACTTGCCGGTTA	GENE	GATA2_G320D_	hg19	chr3	128202695	128202904	128202716	128202883	2	Pool2
SP_28.102727	GCTCCTACCAGTCTTCGCTTG	CTCCCGAGAACTTGCCGGTTA	GENE	GATA2_G320V	hg19	chr3	128202695	128202904	128202716	128202883	2	Pool2
SP_28.102727	GCTCCTACCAGTCTTCGCTTG	CTCCCGAGAACTTGCCGGTTA	GENE	GATA2_L321F_	hg19	chr3	128202695	128202904	128202716	128202883	2	Pool2
SP_28.102727	GCTCCTACCAGTCTTCGCTTG	CTCCCGAGAACTTGCCGGTTA	GENE	GATA2_L321H_	hg19	chr3	128202695	128202904	128202716	128202883	2	Pool2
SP_28.102727	GCTCCTACCAGTCTTCGCTTG	CTCCCGAGAACTTGCCGGTTA	GENE	GATA2_N297D	hg19	chr3	128202695	128202904	128202716	128202883	2	Pool2
SP_28.102727	GCTCCTACCAGTCTTCGCTTG	CTCCCGAGAACTTGCCGGTTA	GENE	GATA2_N317H_	hg19	chr3	128202695	128202904	128202716	128202883	2	Pool2
SP_28.102727	GCTCCTACCAGTCTTCGCTTG	CTCCCGAGAACTTGCCGGTTA	GENE	GATA2_N317S_	hg19	chr3	128202695	128202904	128202716	128202883	2	Pool2
SP_28.102727	GCTCCTACCAGTCTTCGCTTG	CTCCCGAGAACTTGCCGGTTA	GENE	GATA2_P304H	hg19	chr3	128202695	128202904	128202716	128202883	2	Pool2
SP_28.102727	GCTCCTACCAGTCTTCGCTTG	CTCCCGAGAACTTGCCGGTTA	GENE	GATA2_R307W	hg19	chr3	128202695	128202904	128202716	128202883	2	Pool2
SP_28.102727	GCTCCTACCAGTCTTCGCTTG	CTCCCGAGAACTTGCCGGTTA	GENE	GATA2_R308Q	hg19	chr3	128202695	128202904	128202716	128202883	2	Pool2
SP_28.102727	GCTCCTACCAGTCTTCGCTTG	CTCCCGAGAACTTGCCGGTTA	GENE	GATA2_R330L	hg19	chr3	128202695	128202904	128202716	128202883	2	Pool2
SP_28.102727	GCTCCTACCAGTCTTCGCTTG	CTCCCGAGAACTTGCCGGTTA	GENE	GATA2_T303S	hg19	chr3	128202695	128202904	128202716	128202883	2	Pool2
SP_28.102727	GCTCCTACCAGTCTTCGCTTG	CTCCCGAGAACTTGCCGGTTA	GENE	GATA2_Y322C	hg19	chr3	128202695	128202904	128202716	128202883	2	Pool2
SP_29.53366	CAAGCAGAGGACTAAAAGCGTCA	GTGTGTGGAGTACATGCGATCATT	GENE	DHX15_p.Arg222Gly	hg19	chr4	24572235	24572459	24572258	24572435	1	Pool1
SP_30.85537	CTGTTCACTCCTTTGCTGATTGGT	CCATTTATCTCCTCAACAACCTTCCAC	GENE	KIT_M541L	hg19	chr4	55593404	55593628	55593428	55593601	2	Pool2
SP_31.43774	CCTTACTCATGGTCGGATCACAAA	TTGACTGCTAAAATGTGTGATATCCCT	GENE	KIT_D816V	hg19	chr4	55599271	55599485	55599295	55599458	1	Pool1
SP_32.66543	GTTAACTCTCTGGTGGTAGAATGAAAAATAGA	GATATCAACTGTTACAGAAATGAAATAAGACG	GENE	NPM1_c.859_860	hg19	chr5	170837411	170837635	170837443	170837603	1	Pool1
SP_32.66543	GTTAACTCTCTGGTGGTAGAATGAAAAATAGA	GATATCAACTGTTACAGAAATGAAATAAGACG	GENE	NPM1_c.863_864	hg19	chr5	170837411	170837635	170837443	170837603	1	Pool1
SP_3.30827	ACCTCTATGGTGGGATCATATTCATCT	GTCACACTAGGGTTTTCATTTCCATTG	GENE	NRAS_G12	hg19	chr1	115258669	115258893	115258696	115258866	1	Pool1
SP_3.30827	ACCTCTATGGTGGGATCATATTCATCT	GTCACACTAGGGTTTTCATTTCCATTG	GENE	NRAS_G13	hg19	chr1	115258669	115258893	115258696	115258866	1	Pool1
SP_33.130608	GCTGTAATGGCTACACAGAATCCTA	CATTATTGCTTCTCCTGTGTGTTTCTG	GENE	EZH2_D146H	hg19	chr7	148525793	148526017	148525818	148525990	2	Pool2
SP_34.3449	AAAGTGCATCTTTATTATGGCAGAGAGA	CAGATGCTCTGAGAAAGGCATTAGA	GENE	JAK2_V617F	hg19	chr9	5073606	5073830	5073634	5073805	1	Pool1
SP_4.35932	CCTGCTGGAGTCAAGCCT	CAAAATGCTCCGGAGAGGAG	GENE	CCND1_R291_Val293	hg19	chr11	69465921	69466145	69465939	69466125	2	Pool2
SP_5.116052	CTGTTCATAGTTATATCTTCCGGCTGA	GTCATTAATGATGAGGTTGGACAGC	GENE	CBL_K322	hg19	chr11	119146697	119146915	119146724	119146890	1	Pool1
SP_6.377526	GGAAACAAGTCTTCACTTTTTCTGTTAACAT	GTGTCCACAGGGCTCAATCTTTAC	GENE	CBL_E366	hg19	chr11	119148790	119148974	119148821	119148950	1	Pool1
SP_6.425949	GTACTGAACCCATCGTGGTAGAT	AAGTGTTTTACGGCTTTAGAAGACAAC	GENE	CBL_D460	hg19	chr11	119149266	119149490	119149289	119149463	2	Pool2
SP_6.544642	TGGAGAAACTCCCAGATTCCATTTG	ACTAAAGCTTGTGTCCAGTGATATGG	GENE	CBL_R343	hg19	chr11	119148379	119148603	119148404	119148577	2	Pool2
SP_7.125760	GATTCTTTGCTGTGTACTAGTGGGT	TTGTCTCTGGAGGGACAGTCG	GENE	CBL_P548	hg19	chr11	119155841	119156065	119155866	119156044	1	Pool1
SP_8.66362	CCTCTCATTCCTTGCAGACTTTAAGTT	GCTGAGAAGAGACATCTGGACTTAG	GENE	CCND2_Lys234	hg19	chr12	4397991	4398204	4398018	4398179	2	Pool2
SP_9.12836	AATAGCCTGCAGCAGTACCGT	TAAGTTTCACCCTAAAACACAAAGAACAAAAA	GENE	CCND2_CCND2	hg19	chr12	4409071	4409271	4409092	4409239	1	Pool1
TET2_1.1.210514	AGTGCTAATTACCATGACAAGAACATTGTA	GAGGTCTGTGCGGAATTGATCT	GENE	TET2	hg19	chr4	106155664	106155938	106155694	106155916	2	Pool2
TET2_1.1.356375	CCAGAATAGTCGTGTGAGTCCTG	TAACTGCATTTTCTTGGGCTACAGA	GENE	TET2	hg19	chr4	106155306	106155580	106155329	106155555	2	Pool2
TET2_1.1.391865	CCTGATGGAACAGGATAGAACCAAC	TTTGCAAACACTTGGAATACCCTCT	GENE	TET2	hg19	chr4	106155096	106155370	106155121	106155345	1	Pool1
TET2_1.1.560147	GCTGTCAGTTGTCACTATGAAACATG	GATGGTATCAGGAATGGACTTAGTCTG	GENE	TET2	hg19	chr4	106154887	106155161	106154913	106155134	2	Pool2
TET2_1.1.604074	GGTAAGCCAAGAAAGAAATCCAGGT	GAGGCAGAAACTGTAGCACCATTA	GENE	TET2	hg19	chr4	106155477	106155746	106155502	106155722	1	Pool1
TET2_1.2.225763	ATATGCCCATCTCCTGCAGAAAATAA	GGAGAAAGAAGCAATTGTGATGGT	GENE	TET2	hg19	chr4	106156090	106156322	106156116	106156298	2	Pool2
TET2_1.2.424778	CCTCAAGCATAACCCACCAATTTTTG	TGGAGGTCATTTGATTGGAGAGATTG	GENE	TET2	hg19	chr4	106156632	106156906	106156658	106156880	1	Pool1
TET2_1.2.643116	GGAAGTGAAAATAGAGGGTAAACCTGA	CTTGCTCTTTGTTTCTCATCAACTGC	GENE	TET2	hg19	chr4	106156440	106156714	106156467	106156688	2	Pool2
TET2_1.2.803175	TGAGATCACTCACCCATCGCATA	AACAGAATTCTTCACCAGACGCTAG	GENE	TET2	hg19	chr4	106155885	106156159	106155908	106156134	1	Pool1
TET2_1.2.855666	TTACTTCAAGCAAAGCTCAGTGTTC	TGCATACATGTGTAGATGGATTAGGAC	GENE	TET2	hg19	chr4	106156236	106156510	106156261	106156483	1	Pool1
TET2_1.3.239649	AGTTGAAATGAATCAAGGGCAGTCC	CCTGTTTATGAGGCTTATGTTGCAAA	GENE	TET2	hg19	chr4	106157004	106157278	106157029	106157252	1	Pool1
TET2_1.3.24834	AAAGCAACAATGATCAGCAAAGAGAAG	TGCAAAAAGTTCAGGATGTGTAGTCT	GENE	TET2	hg19	chr4	106157390	106157664	106157417	106157638	1	Pool1
TET2_1.3.388974	CATCTAAAACGTAATGAGGCATCACTG	GGTAAATGGTCTGTTTTGGAGAAGTG	GENE	TET2	hg19	chr4	106156831	106157105	106156858	106157079	2	Pool2
TET2_1.3.563704	GCACTTGAATCAACAGGCTTCAG	TTTCACCATGAAAACATTCTTCCACTTT	GENE	TET2	hg19	chr4	106157202	106157464	106157225	106157436	2	Pool2
TET2_1.3.731634	TCTTGTTCAAACAATACACACCTAGTTTC	TGGTTATGTATCAAGTACCTTTGCTGA	GENE	TET2	hg19	chr4	106157596	106157870	106157625	106157843	2	Pool2
TET2_1.3.90971	AATAGAAACCAAGATATGTCTGGTCAACAA	CTTGCATCCAGGTTCCACCTTAA	GENE	TET2	hg19	chr4	106157800	106158063	106157830	106158040	1	Pool1
TET2_1.4.129402	AGAGTCACCTTCCAAATTACTAGATACTCC	TCTTTCACAAGACACAAGCATCG	GENE	TET2	hg19	chr4	106158414	106158688	106158444	106158665	2	Pool2
TET2_1.4.213370	CAAACTGAGTCTTGCCATAGTCAGAT	CCTGACATTTCAACTTTTACTTGCTTCT	GENE	TET2	hg19	chr4	106158004	106158278	106158030	106158250	2	Pool2
TET2_1.4.528859	TGACCATAAGGCTCTTACTCTCAAATC	AGATGGGAAATCATATTGAGTCTTGACA	GENE	TET2	hg19	chr4	106158222	106158495	106158249	106158467	1	Pool1
TET2_2.174581	TTTAGAGCCCTTAATGTGTAGTTGGG	CTTTGTGTGTGAAGGCTGGAAAAATT	GENE	TET2	hg19	chr4	106162393	106162667	106162419	106162641	1	Pool1
TET2_3.184496	GTTCATTTCTCAGGATGTGGTCATAGA	TCAGATTTACAAATCAAAATGCCCAAGA	GENE	TET2	hg19	chr4	106163872	106164146	106163899	106164118	1	Pool1
TET2_3.35498	ACTGGTAAAGAAGGCAAAAGTTCTCA	CTAGAATGGACCTCTTCCTCATCAC	GENE	TET2	hg19	chr4	106164037	106164311	106164063	106164286	2	Pool2
TET2_4.104572	CAGTGAAGAGAAGCTACTGTGTTTG	TGAACTCTCTTCCTTTCAACCAAAGATT	GENE	TET2	hg19	chr4	106164744	106165016	106164769	106164988	2	Pool2
TET2_4.366611	TTTTATAGATGGGCAGCAAAAGGC	CACCAGGATGAGAATCACAATCACTG	GENE	TET2	hg19	chr4	106164555	106164828	106164579	106164802	1	Pool1
TET2_5.160999	GTGTGTGGTTATGCCACAGCTTAATA	CAGCTTAAACTTCCTTGGGATCTTG	GENE	TET2	hg19	chr4	106180634	106180905	106180660	106180880	1	Pool1
TET2_5.213145	TGGTCTTTTGATTTTTCAGGAGAACTTG	AGAGCTTACCAAGATATGTCATATTGTTCA	GENE	TET2	hg19	chr4	106180757	106181021	106180785	106180991	2	Pool2
TET2_6.3837	AAAGGCACCATATATTGTGTTTGGGA	CAAGTAAGTTGTTACAATTGCTGCCA	GENE	TET2	hg19	chr4	106182795	106183049	106182821	106183023	1	Pool1
TET2_6.98358	TCACTTTATACAGGAAGAGAAACTGGAG	AACACTGCAGTGGTTTCAACAATT	GENE	TET2	hg19	chr4	106182903	106183144	106182931	106183120	2	Pool2
TET2_7.5016	AAAGTTCTAAATGGTCTAAATACTAGTGAGTTT	tgagaacagactCAACAGCTGCTA	GENE	TET2	hg19	chr4	106190678	106190950	106190711	106190926	1	Pool1
TET2_7.79810	CAGAATGGCAGCACATTGGT	aggagagtaagtctcatgagatctgatgat	GENE	TET2	hg19	chr4	106190887	106191161	106190907	106191131	2	Pool2
TET2_8.147951	CACCAACACAAATCTGAATACTGAGAG	GCCGAAAAGAACTCAGTACCTGAAT	GENE	TET2	hg19	chr4	106193618	106193892	106193645	106193867	2	Pool2
TET2_8.176302	CCAGTCAAGACTTGCCGACAAA	gtgtaccccagaacttacaaGTTGATG	GENE	TET2	hg19	chr4	106193916	106194180	106193938	106194153	2	Pool2
TET2_8.87647	AGCTTCACGTTCTGCCTTTATACA	TGCGTTTTCAGTTTGTTTTGTACGTG	GENE	TET2	hg19	chr4	106193779	106194053	106193803	106194027	1	Pool1
TET2_9.1.346700	CCAAGGTTTGGAAATAGCCAGAGTTT	GGAGCTGCACTGTAGTTATGGATTA	GENE	TET2	hg19	chr4	106196708	106196976	106196734	106196951	2	Pool2
TET2_9.1.405995	CCTCAGACAGAGTCTGTCAACTCTTA	GAGCAGTTGTCCACTGATAGGTT	GENE	TET2	hg19	chr4	106196321	106196595	106196347	106196572	2	Pool2
TET2_9.1.749146	TCTAATCCCATGAACCCTTACCCT	CCCTGCATATTTTGGTTTCCATAACC	GENE	TET2	hg19	chr4	106196501	106196775	106196525	106196749	1	Pool1
TET2_9.1.93434	ACCTACATTTAAGTATCCTCACTAGCCT	GGCCGTCTCATGTATGGATTGG	GENE	TET2	hg19	chr4	106196116	106196385	106196144	106196363	1	Pool1
TET2_9.1.95725	ACCTCTAGATTACCACCCAATCTGA	GCTTTTCCTGACCATTAGCATCACT	GENE	TET2	hg19	chr4	106196876	106197149	106196901	106197124	1	Pool1
TET2_9.2.240035	CATGAAACTTCAGAGCCCACTTAC	GGTTTTTCCCACCACATTTGTCATG	GENE	TET2	hg19	chr4	106197536	106197802	106197560	106197777	2	Pool2
TET2_9.2.24667	AACCCCTTTAAAGAATCCCAATAGGAA	TCCTTTCGGCAAGAGACTTGATG	GENE	TET2	hg19	chr4	106197316	106197590	106197343	106197567	1	Pool1
TET2_9.2.536702	GTGTCCAAGGAGGCTTACACAAATT	TAAAAGACGAGGGAGATCCTGGT	GENE	TET2	hg19	chr4	106197099	106197372	106197124	106197349	2	Pool2
TP53_10.192194	GGGAATATTCAACTTTGGGACAGGAG	CTTCTGTCCCTTCCCAGAAAACCTA	GENE	TP53	hg19	chr17	7579132	7579403	7579158	7579378	1	Pool1
TP53_10.205727	GGTCTTCAGTGAACCATTGTTCAA	GAGACCTGTGGGAAGCGAAAATT	GENE	TP53	hg19	chr17	7579515	7579777	7579539	7579754	1	Pool1
TP53_10.73131	CAACTGACCGTGCAAGTCACA	CCAAGCAATGGATGATTTGATGCTG	GENE	TP53	hg19	chr17	7579304	7579576	7579325	7579551	2	Pool2
TP53_1.104223	CTATTGCAAGCAAGGGTTCAAAGAC	TCTCACTCATGTGATGTCATCTCTCC	GENE	TP53	hg19	chr17	7572828	7573056	7572853	7573030	1	Pool1
TP53_1.121066	GAAGTGGAGAATGTCAGTCTGAGT	ACACTAATACTCTGAGGTGCTCAGT	GENE	TP53	hg19	chr17	7572914	7573183	7572938	7573158	2	Pool2
TP53_12.52811	CAGGAAGTCTGAAAGACAAGAGCAG	CAGGGTTGGAAGTGTCTCATGC	GENE	TP53	hg19	chr17	7579714	7579987	7579739	7579965	2	Pool2
TP53_2.9011	AAGGCAGGATGAGAATGGAATCCTAT	aaagtcaaacaattgtaacttgaaccatct	GENE	TP53	hg19	chr17	7573843	7574117	7573869	7574087	1	Pool1
TP53_3.3224	aaaaagcaggctaggctaagct	CTCAAAGACAATGGCTCCTGG	GENE	TP53	hg19	chr17	7576458	7576732	7576480	7576711	2	Pool2
TP53_5.80797	CCAATTGCAGGTAAAACAGTCAAG	AGGGAGCACTAAGCGAGGTAAG	GENE	TP53	hg19	chr17	7576761	7577035	7576785	7577013	1	Pool1
TP53_6.80956	CATAACTGCACCCTTGGTCTC	GGAGTAGATGGAGCCTGGT	GENE	TP53	hg19	chr17	7576969	7577243	7576990	7577224	2	Pool2
TP53_7.133426	GCCACAGGTTAAGAGGTCCCAAA	TACATGTGTAACAGTTCCTGCATGG	GENE	TP53	hg19	chr17	7577301	7577575	7577324	7577550	1	Pool1
TP53_7.66847	CAGTGTGCAGGGTGGCAA	aaaaaGGCCTCCCCTGCTT	GENE	TP53	hg19	chr17	7577469	7577683	7577487	7577664	2	Pool2
TP53_8.191654	TCATCCAAATACTCCACACGCAAA	AGCTGTGGGTTGATTCCACAC	GENE	TP53	hg19	chr17	7578226	7578499	7578250	7578478	2	Pool2
TP53_8.77110	ccatttactttgcacatctcatggg	TGATTCCTCACTGATTGCTCTTAGG	GENE	TP53	hg19	chr17	7578039	7578313	7578064	7578288	1	Pool1
TP53_9.239302	TGACTGCTTGTAGATGGCCATG	TCCTGAGGTGTAGACGCCAAC	GENE	TP53	hg19	chr17	7578432	7578704	7578454	7578683	1	Pool1
WT1_10.20965	AGATGAGCTTACAAACGAAATTTGGC	AGCAGGGCTCTGAGGATTGTG	GENE	WT1	hg19	chr11	32451869	32452143	32451895	32452122	1	Pool1
WT1_10.28674	AGTTTTCTCTAGACGAACCCTTCTC	ACCTGAAGGAGAGGGTTTGAGG	GENE	WT1	hg19	chr11	32452058	32452332	32452083	32452310	2	Pool2
WT1_11.13146	AGCAGCGCGTTCAGGTC	CGTCTCCTCGCCGCGAT	GENE	WT1	hg19	chr11	32456653	32456924	32456670	32456907	2	Pool2
WT1_11.148603	GGTAAGAGCTGCGGTCAAAAGG	CCTTCACTGTCCACTTTTCCG	GENE	WT1	hg19	chr11	32456142	32456416	32456164	32456395	1	Pool1
WT1_11.166025	TCAGGCACTGCTCCTCGT	GCAAATGGGCTCCGACGT	GENE	WT1	hg19	chr11	32456420	32456691	32456438	32456673	1	Pool1
WT1_11.24580	ATCCTGGCCTGGCCGGATG	CCGGTGCTGGACTTTGCG	GENE	WT1	hg19	chr11	32456308	32456582	32456327	32456564	2	Pool2
WT1_1.154723	CTTGGAAGTTGGATGAAGAAGATCAAC	TCTCTGACTGGCAATTGTGTCAAC	GENE	WT1	hg19	chr11	32410477	32410751	32410504	32410727	1	Pool1
WT1_11.59773	CGCCTAACTTGGCCCAGATG	CAACCCGACCGCCTGTCC	GENE	WT1	hg19	chr11	32456759	32457033	32456779	32457015	1	Pool1
WT1_1.304002	TGTGATGGCGGACTAATTCATCTG	TATTTCGATCCTTAAAGCCCCAAGA	GENE	WT1	hg19	chr11	32410648	32410922	32410672	32410897	2	Pool2
WT1_2.164272	GGGAGAACTTTCGCTGACAAGTTT	GTTAAGGAATGGTTGTTCCCAAGAC	GENE	WT1	hg19	chr11	32413566	32413840	32413590	32413815	2	Pool2
WT1_2.250924	tttaaaGATAGCCACGCACTATTCCT	GGCTAGACCTTCTCTGTCCATTTAG	GENE	WT1	hg19	chr11	32413367	32413635	32413393	32413610	1	Pool1
WT1_3.142366	GCTGACTCTCTCATTCATATTCAACAAC	CTGTTCAGTCCTAGTAGGAGAGGT	GENE	WT1	hg19	chr11	32414113	32414387	32414141	32414363	2	Pool2
WT1_4.125142	CCTGGAAATAACCTGGGTCCTTAG	GACTCTTGTACGGTCGGCATC	GENE	WT1	hg19	chr11	32417710	32417924	32417734	32417903	1	Pool1
WT1_4.205420	GCATCTGTAAGTGGGACAGCTTAAA	TGCCACCCCTTCTTTGGATATACT	GENE	WT1	hg19	chr11	32417821	32418059	32417846	32418035	2	Pool2
WT1_5.65288	CCAAAGAGTCCATCAGTAAGGAACTAA	CATCATTCCCTCCTGATTGCAGAT	GENE	WT1	hg19	chr11	32421403	32421676	32421430	32421652	1	Pool1
WT1_6.98790	CCTGATTACCCACGTCAGTCCTA	CACTCTTGATAGCTAGCTTGATGTCT	GENE	WT1	hg19	chr11	32437938	32438212	32437961	32438186	2	Pool2
WT1_7.159509	GAGCTTTGCCCTTTCTTCTAAAACTG	ACTCCATTGCTTTTGAAGAAACAGTTG	GENE	WT1	hg19	chr11	32439008	32439277	32439034	32439250	1	Pool1
WT1_8.36038	CCAAGTCCGCCGGCTCA	CCCAGGCTCAGGATCTCGT	GENE	WT1	hg19	chr11	32449431	32449705	32449448	32449686	2	Pool2
WT1_9.105112	GGAGAAGGACTCCACTTGGT	TGGCTGGTTCAGACCCACT	GENE	WT1	hg19	chr11	32450010	32450239	32450030	32450220	2	Pool2
WT1_9.44452	CCCTCCGGACATTCATAGACTTAG	CCACTCATTCAAGCATGAGGATC	GENE	WT1	hg19	chr11	32449816	32450089	32449840	32450066	1	Pool1
